# Supplementary material for: Preliminary In Vitro Assessment of Decellularized Porcine Descending Aorta for Clinical Purposes
Source: J Funct Biomater. 2023 Mar 2;14(3):141. doi: 10.3390/jfb14030141 (PMC10058365; doi:10.3390/jfb14030141)
Supplement: Supplementary file 1 [file jfb-14-00141-s001.zip]

Archive with 1 entries (1 files):
- jfb-2227908-supplementary.pdf
